# Supplementary material for: Adipose triglyceride lipase–mediated lipid catabolism is essential for bronchiolar regeneration
Source: JCI Insight. 2022 May 9;7(9):e149438. doi: 10.1172/jci.insight.149438 (PMC9090255; doi:10.1172/jci.insight.149438)
Supplement: Supplemental table 1 [file jciinsight-7-149438-s246.xlsx]

## Sheet: Tabelle1
Supplemental Table 1.
Supplementary information on figures and animals in the respective figures.
We mention our internal animal identification numers to provide transparency of experiments.
From most animals we still have tissue specimens.
Figure	Figure element	Mouse #	Genotype	Age (weeks)	Sex	Treatment
Table 1		KF-73885	Wt/cTg	36	female
		KF-73886	Wt/cTg	36	female
		KF-73884	Wt/cTg	36	female
		KF-73877	Atgl-KO/cTg	36	female
		KF-73875	Atgl-KO/cTg	36	female
		KF-73760	Atgl-KO/cTg	37	female
1A	Oil-red-O Image	2690	Wt/cTg	36	female
	Oil-red-O Image	2694	Atgl-KO/cTg	36	female
	Scatter plot: TG in lung tissue	73885	Wt/cTg	36	female
		73886	Wt/cTg	36	female
		73884	Wt/cTg	36	female
		73877	Atgl-KO/cTg	36	female
		73875	Atgl-KO/cTg	36	female
		73760	Atgl-KO/cTg	37	female
	Scatter plot: TGH activity in club cell isolates	4573	Wt/cTg	15	male
		4575	Wt/cTg	14	female
		4577	Wt/cTg	11	female
		4579	Wt/cTg	14	female
		4574	A0	11	female
		4576	Atgl-KO/cTg	9	female
		4578	Atgl-KO/cTg	14	female
		4580	Atgl-KO/cTg	14	female
1B	Atgl (mRNA) in situ images	KF73886	Wt/cTg	36	female
	Atgl (mRNA) in situ images	KF73875	Atgl-KO/cTg	36	female
	Scatter plot: Atgl mRNA in bronchioles	4119	Wt/cTg	29	male
		4121	Wt/cTg	28	male
		4122	Wt/cTg	28	male
		4123	Wt/cTg	28	male
		4120	Atgl-KO/cTg	29	male
		4118	Atgl-KO/cTg	29	male
		4117	Atgl-KO/cTg	29	male
		4116	Atgl-KO/cTg	29	male
1C	H&E Image	4103	Wt/cTg	35	male
	H&E Image	4090	Atgl-KO/cTg	35	female
	Scatter plot: Bronchiolar height	4103	Wt/cTg	36	male
		4104	Wt/cTg	36	male
		4105	Wt/cTg	36	male
		4106	Wt/cTg	35	male
		4046	Wt/cTg	35	female
		4047	Wt/cTg	35	female
		4049	Wt/cTg	35	male
		4050	Wt/cTg	35	female
		4051	Wt/cTg	35	female
		4102	Atgl-KO/cTg	37	female
		4107	Atgl-KO/cTg	35	male
		4089	Atgl-KO/cTg	36	female
		4090	Atgl-KO/cTg	36	female
		4092	Atgl-KO/cTg	36	female
		4093	Atgl-KO/cTg	35	female
		4048	Atgl-KO/cTg	35	male
		4101	Atgl-KO/cTg	39	female
	Scatter plots: Airway resistance/compliance	2753	Wt	27	female
		2754	Wt/cTg	28	female
		2756	Wt	28	female
		2760	Wt/cTg	29	female
		2761	Wt	28	female
		2763	Wt/cTg	27	female
		2752	Atgl-KO/cTg	28	female
		2755	Atgl-KO/cTg	28	female
		2757	Atgl-KO/cTg	28	female
		2758	Atgl-KO/cTg	27	female
		2759	Atgl-KO/cTg	29	female
		2762	Atgl-KO/cTg	28	female
2A	Double IF CYP2F2/ac-αTUBULIN Image	3426	Wt/cTg	52	male
	Double IF CYP2F2/ac-αTUBULIN Image	3432	Atgl-KO/cTg	47	male
	Westernblot for ac-αTUBULIN/ β-ACTIN	2629	Wt/cTg	35	female
		2738	Wt/cTg	37	female
		2739	Wt/cTg	35	female
		2740	Wt/cTg	35	female
		2741	Wt/cTg	37	male
		2684	Atgl-KO/cTg	36	male
		2685	Atgl-KO/cTg	36	female
		2686	Atgl-KO/cTg	36	male
		2694	Atgl-KO/cTg	36	female
	Westernblot for CYP2F2/ VINCULIN	3427	Wt/cTg	53	male
		3428	Wt/cTg	53	male
		3429	Wt/cTg	49	male
		3430	Wt/cTg	49	male
		3431	Wt/cTg	52	male
		3432	Atgl-KO/cTg	47	male
		3433	Atgl-KO/cTg	47	male
		3434	Atgl-KO/cTg	50	male
		3435	Atgl-KO/cTg	50	male
		3444	Atgl-KO/cTg	54	male
2B	TEM Image	2753	Wt/cTg	27	female
	TEM Image	2752	Atgl-KO/cTg	28	female
	Scatter plots: Club- and Ciliated- cells and Club cell area	2753	Wt	27	female
		2754	Wt/cTg	28	female
		2756	Wt	28	female
		2760	Wt/cTg	29	female
		2761	Wt	28	female
		2763	Wt/cTg	27	female
		2752	Atgl-KO/cTg	28	female
		2757	Atgl-KO/cTg	28	female
		2758	Atgl-KO/cTg	27	female
		2759	Atgl-KO/cTg	29	female
2C	TEM Image	2761	Wt/cTg	28	female
	TEM Image	2758	Atgl-KO/cTg	27	female
	Scatter plots: Mitochondria and Lipid-droplets	2753	Wt	27	female
		2754	Wt/cTg	28	female
		2756	Wt	28	female
		2760	Wt/cTg	29	female
		2761	Wt	28	female
		2763	Wt/cTg	27	female
		2752	Atgl-KO/cTg	28	female
		2757	Atgl-KO/cTg	28	female
		2758	Atgl-KO/cTg	27	female
		2759	Atgl-KO/cTg	29	female
2D	Mitochondrial respiration (3 experiments)	3575	Wt/cTg	16	male
		3576	Wt/cTg	16	female
		3577	Wt/cTg	14	female
		3578	Wt/cTg	13	female
		3579	Atgl-KO/cTg	12	male
		3580	Atgl-KO/cTg	13	male
		3581	Atgl-KO/cTg	13	female
		3582	Atgl-KO/cTg	12	female
		3583	Wt/cTg	11	female
		3584	Wt/cTg	11	female
		3585	Wt/cTg	11	female
		3586	Wt/cTg	12	male
		3587	Atgl-KO/cTg	11	male
		3588	Atgl-KO/cTg	11	male
		3589	Atgl-KO/cTg	11	female
		3590	Atgl-KO/cTg	11	female
		3812	Wt/cTg	14	male
		3813	Wt/cTg	14	male
		3814	Wt/cTg	14	male
		3815	Wt/cTg	14	male
		3816	Atgl-KO/cTg	14	male
		3817	Atgl-KO/cTg	14	male
		3818	Atgl-KO/cTg	14	male
		3819	Atgl-KO/cTg	14	male
3A	IHC Image, CYP2F2	73886	Wt/cTg	36	female
	IHC Image, CYP2F2	73875	Atgl-KO/cTg	36	female
	Double IF CYP2F2/ac-αTUBULIN Image	3426	Wt/cTg	52	male
	Double IF CYP2F2/ac-αTUBULIN Image	3432	Atgl-KO/cTg	47	male
	Scatter plot: Club cell fraction	73771	Wt	37	female
		73885	Wt/cTg	36	female
		73886	Wt/cTg	36	female
		73889	Wt/cTg	36	female
		73660	Atgl-KO/cTg	36	female
		73774	Atgl-KO/cTg	35	female
		73875	Atgl-KO/cTg	37	female
		73877	Atgl-KO/cTg	36	female
3B	IHC Image, CYP2F2	3557	Wt/cTg	30	male	acute NA
	IHC Image, CYP2F2	3566	Atgl-KO/cTg	30	male	acute NA
	Double IF CYP2F2/ac-αTUBULIN Image	3557	Wt/cTg	30	male	acute NA
	Double IF CYP2F2/ac-αTUBULIN Image	3566	Atgl-KO/cTg	30	male	acute NA
	Scatter plot: Club cell fraction	3557	Wt/cTg	30	male	acute NA
		3558	Wt/cTg	30	male	acute NA
		3559	Wt/cTg	34	male	acute NA
		3561	Wt/cTg	33	male	acute NA
		3562	Atgl-KO/cTg	33	male	acute NA
		3565	Atgl-KO/cTg	30	male	acute NA
		3566	Atgl-KO/cTg	33	male	acute NA
		3567	Atgl-KO/cTg	33	male	acute NA
3C	Pdk4 (mRNA) in situ image	4122	Wt/cTg	28	male
	Pdk4 (mRNA) in situ image	3557	Wt/cTg	30	male	acute NA
	Pdk4 (mRNA) in situ image	4116	Atgl-KO/cTg	29	male
	Pdk4 (mRNA) in situ image	3567	Atgl-KO/cTg	33	male	acute NA
	Cpt1a (mRNA) in situ image	4119	Wt/cTg	29	male
	Cpt1a (mRNA) in situ image	3557	Wt/cTg	30	male	acute NA
	Cpt1a (mRNA) in situ image	4117	Atgl-KO/cTg	29	male
	Cpt1a (mRNA) in situ image	3562	Atgl-KO/cTg	33	male	acute NA
	Hmgcs2 (mRNA) in situ image	4119	Wt/cTg	29	male
	Hmgcs2 (mRNA) in situ image	3561	Wt/cTg	33	male	acute NA
	Hmgcs2 (mRNA) in situ image	4116	Atgl-KO/cTg	29	male
	Hmgcs2 (mRNA) in situ image	3567	Atgl-KO/cTg	33	male	acute NA
	Angptl4 (mRNA) in situ image	4122	Wt/cTg	28	male
	Angptl4 (mRNA) in situ image	3557	Wt/cTg	30	male	acute NA
	Angptl4 (mRNA) in situ image	4117	Atgl-KO/cTg	29	male
	Angptl4 (mRNA) in situ image	3562	Atgl-KO/cTg	33	male	acute NA
	Scd1 (mRNA) in situ image	4119	Wt/cTg	29	male
	Scd1 (mRNA) in situ image	3558	Wt/cTg	30	male	acute NA
	Scd1 (mRNA) in situ image	4118	Atgl-KO/cTg	29	male
	Scd1 (mRNA) in situ image	3562	Atgl-KO/cTg	33	male	acute NA
	Scatter plot: in situ hybridization signals	4119	Wt/cTg	29	male
		4121	Wt/cTg	28	male
		4122	Wt/cTg	28	male
		4123	Wt/cTg	28	male
		4116	Atgl-KO/cTg	29	male
		4117	Atgl-KO/cTg	29	male
		4118	Atgl-KO/cTg	29	male
		4120	Atgl-KO/cTg	29	male
		3557	Wt/cTg	30	male	acute NA
		3558	Wt/cTg	30	male	acute NA
		3559	Wt/cTg	34	male	acute NA
		3561	Wt/cTg	33	male	acute NA
		3562	Atgl-KO/cTg	33	male	acute NA
		3565	Atgl-KO/cTg	30	male	acute NA
		3566	Atgl-KO/cTg	33	male	acute NA
		3567	Atgl-KO/cTg	33	male	acute NA
4A	TEM Image	4324	Wt/cTg	37	female	14 d vehicle
	TEM Image	4318	Atgl-KO/cTg	39	male	14 d vehicle
	TEM Image	4278	Wt/cTg	42	male	14 d WY
	TEM Image	4281	Atgl-KO/cTg	42	female	14 d WY
4A/4D qPCR	Scatter plots	4316	Wt/cTg	42	male	Oil/DMSO
		4319	Wt/cTg	39	male	Oil/DMSO
		4320	Wt/cTg	42	male	Oil/DMSO
		4321	Wt/cTg	40	female	Oil/DMSO
		4324	Wt/cTg	37	female	Oil/DMSO
		4327	Wt/cTg	42	female	Oil/DMSO
		4315	Atgl-KO/cTg	39	male	Oil/DMSO
		4317	Atgl-KO/cTg	42	male	Oil/DMSO
		4318	Atgl-KO/cTg	39	male	Oil/DMSO
		4322	Atgl-KO/cTg	40	female	Oil/DMSO
		4323	Atgl-KO/cTg	39	female	Oil/DMSO
		4325	Atgl-KO/cTg	42	female	Oil/DMSO
		4326	Atgl-KO/cTg	42	female	Oil/DMSO
		4278	Wt/cTg	42	male	WY/DMSO
		4279	Wt/cTg	42	male	WY/DMSO
		4280	Wt/cTg	42	male	WY/DMSO
		4282	Wt/cTg	43	female	WY/DMSO
		4283	Wt/cTg	39	female	WY/DMSO
		4286	Wt/cTg	40	male	WY/DMSO
		4276	Atgl-KO/cTg	40	male	WY/DMSO
		4277	Atgl-KO/cTg	40	male	WY/DMSO
		4281	Atgl-KO/cTg	42	female	WY/DMSO
		4284	Atgl-KO/cTg	40	female	WY/DMSO
		4285	Atgl-KO/cTg	42	male	WY/DMSO
		4287	Atgl-KO/cTg	35	female	WY/DMSO
4B	Mitochondrial respiration- Untreated (3 experiments)	Refer to 2E
	Mitochondrial respiration-Treated+WY (3 experiments)	4617	Wt/cTg	14.1429	male	5 d WY
		4618	Wt/cTg	14.8571	female	5 d WY
		4619	Wt/cTg	14.1429	female	5 d WY
		4620	Wt/cTg	11	male	5 d WY
		4621	Wt/cTg	20	male	5 d WY
		4622	Atgl-KO/cTg	20	female	5 d WY
		4623	Atgl-KO/cTg	10	male	5 d WY
		4624	Atgl-KO/cTg	11.1429	female	5 d WY
		4625	Atgl-KO/cTg	14.2857	male	5 d WY
		4626	Atgl-KO/cTg	11.1429	male	5 d WY
		4639	Wt/cTg	16.5714	male	5 d WY
		4640	Wt/cTg	15.4286	male	5 d WY
		4641	Wt/cTg	15.7143	male	5 d WY
		4642	Wt/cTg	15.5714	female	5 d WY
		4643	Wt/cTg	15.4286	female	5 d WY
		4644	Atgl-KO/cTg	15.5714	male	5 d WY
		4645	Atgl-KO/cTg	16	male	5 d WY
		4646	Atgl-KO/cTg	16	female	5 d WY
		4647	Atgl-KO/cTg	15.7143	female	5 d WY
		4648	Atgl-KO/cTg	15.7143	female	5 d WY
		4684	Wt/cTg	16.4286	male	5 d WY
		4685	Wt/cTg	16.4286	male	5 d WY
		4686	Wt/cTg	16.4286	female	5 d WY
		4687	Wt/cTg	16.4286	female	5 d WY
		4688	Wt/cTg	16.4286	female	5 d WY
		4714	Atgl-KO/cTg	14.4286	male	5 d WY
		4715	Atgl-KO/cTg	14.4286	female	5 d WY
		4716	Atgl-KO/cTg	14.4286	female	5 d WY
		4717	Atgl-KO/cTg	14.2857	female	5 d WY
		4718	Atgl-KO/cTg	14.4286	female	5 d WY
4C	Scatter plot: Fatty acid beta oxidation	4676	Wt/cTg	19	female
		4678	Wt/cTg	18.8571	female
		4680	Wt/cTg	19	female
		4682	Wt/cTg	18.7143	female
		4677	Atgl-KO/cTg	18.8571	female
		4679	Atgl-KO/cTg	18.4286	female
		4681	Atgl-KO/cTg	18.4286	female
		4683	Atgl-KO/cTg	17.1429	female
		4695	Wt/cTg	15.2857	male	5 d WY
		4697	Wt/cTg	15	male	5 d WY
		4699	Wt/cTg	10.5714	male	5 d WY
		4701	Wt/cTg	10.5714	female	5 d WY
		4703	Wt/cTg	15.2857	female	5 d WY
		4696	Atgl-KO/cTg	15.2857	male	5 d WY
		4698	Atgl-KO/cTg	15.2857	male	5 d WY
		4700	Atgl-KO/cTg	10.8571	male	5 d WY
		4702	Atgl-KO/cTg	15	female	5 d WY
		4704	Atgl-KO/cTg	10.8571	female	5 d WY
4D	qPCR scatter plots	4316	Wt/cTg	42	male	Oil/DMSO
		4319	Wt/cTg	39	male	Oil/DMSO
		4320	Wt/cTg	42	male	Oil/DMSO
		4321	Wt/cTg	40	female	Oil/DMSO
		4324	Wt/cTg	37	female	Oil/DMSO
		4327	Wt/cTg	42	female	Oil/DMSO
		4315	Atgl-KO/cTg	39	male	Oil/DMSO
		4317	Atgl-KO/cTg	42	male	Oil/DMSO
		4318	Atgl-KO/cTg	39	male	Oil/DMSO
		4322	Atgl-KO/cTg	40	female	Oil/DMSO
		4323	Atgl-KO/cTg	39	female	Oil/DMSO
		4325	Atgl-KO/cTg	42	female	Oil/DMSO	* This mouse is included in the Ucp1 qPCR analysis only
		4326	Atgl-KO/cTg	42	female	Oil/DMSO
		4278	Wt/cTg	42	male	WY/DMSO
		4279	Wt/cTg	42	male	WY/DMSO
		4280	Wt/cTg	42	male	WY/DMSO
		4282	Wt/cTg	43	female	WY/DMSO
		4283	Wt/cTg	39	female	WY/DMSO
		4286	Wt/cTg	40	male	WY/DMSO
		4276	Atgl-KO/cTg	40	male	WY/DMSO
		4277	Atgl-KO/cTg	40	male	WY/DMSO
		4281	Atgl-KO/cTg	42	female	WY/DMSO
		4284	Atgl-KO/cTg	40	female	WY/DMSO
		4285	Atgl-KO/cTg	42	male	WY/DMSO
		4287	Atgl-KO/cTg	35	female	WY/DMSO
5B	IHC Image, CYP2F2	3557	Wt/cTg	30	male	acute NA
	IHC Image, CYP2F2	3566	Atgl-KO/cTg	30	male	acute NA
	IHC Image, CYP2F2	4333	Wt/cTg	28	male	14d WY/NA
	IHC Image, CYP2F2	4336	Atgl-KO/cTg	29	male	14d WY/NA
	Double IF CYP2F2/ac-α-TUBULIN Image	3557	Wt/cTg	30	male	acute NA
	Double IF CYP2F2/ac-α-TUBULIN Image	3566	Atgl-KO/cTg	30	male	acute NA
	Double IF CYP2F2/ac-α-TUBULIN Image	4333	Wt/cTg	28	male	14d WY/NA
	Double IF CYP2F2/ac-α-TUBULIN Image	4336	Atgl-KO/cTg	29	male	14d WY/NA
5C	Scatter plot: CYP2F2+ cells	3557	Wt/cTg	30	male	NA
		3558	Wt/cTg	30	male	NA
		3559	Wt/cTg	34	male	NA
		3561	Wt/cTg	33	male	NA
		3562	Atgl-KO/cTg	33	male	NA
		3565	Atgl-KO/cTg	30	male	NA
		3566	Atgl-KO/cTg	33	male	NA
		3567	Atgl-KO/cTg	33	male	NA
		4330	Wt/cTg	28	female	WY+NA
		4331	Wt/cTg	28	male	WY+NA
		4332	Wt/cTg	28	male	WY+NA
		4333	Wt/cTg	28	male	WY+NA
		4334	Atgl-KO/cTg	28	female	WY+NA
		4335	Atgl-KO/cTg	29	male	WY+NA
		4336	Atgl-KO/cTg	29	male	WY+NA
		4337	Atgl-KO/cTg	29	male	WY+NA
Supplemental (S)
S.2A	TEM Image Mitochondria	4496	Wt/cTg	25	male
	TEM Image Lipid droplets	2001	Atgl-KO/cTg	32	female
S.2B	TEM Image Mitophagy	4319	Wt/cTg	39	male
	TEM Image Mitophagy	4315	Atgl-KO/cTg	39	male
	TEM Image Autophagy	4324	Wt/cTg	37	female
	TEM Image Autophagy	4315	Atgl-KO/cTg	39	male
	Scatter plot: Mitophagy/Autophagy	4316	Wt/cTg	42	male
		4319	Wt/cTg	39	male
		4320	Wt/cTg	42	male
		4321	Wt/cTg	40	female
		4324	Wt/cTg	37	female
		4315	Atgl-KO/cTg	39	male
		4317	Atgl-KO/cTg	42	male
		4318	Atgl-KO/cTg	39	male
		4322	Atgl-KO/cTg	40	female
		4325	Atgl-KO/cTg	42	female
S.2C	Scatter plot: Xbp1 in bronchioles	4316	Wt/cTg	42	male
		4319	Wt/cTg	39	male
		4320	Wt/cTg	42	male
		4321	Wt/cTg	40	female
		4324	Wt/cTg	37	female
		4315	Atgl-KO/cTg	39	male
		4317	Atgl-KO/cTg	42	male
		4318	Atgl-KO/cTg	39	male
		4322	Atgl-KO/cTg	40	female
		4323	Atgl-KO/cTg	39	female
		4325	Atgl-KO/cTg	42	female
		4326	Atgl-KO/cTg	42	female
S.3A	EdU staining images	3560	Wt/cTg	34	male	acute NA
	EdU staining images	3564	Atgl-KO/cTg	33.4286	male	acute NA
	Scatter plot for cell proliferation	3557	Wt/cTg	29.8571	male	acute NA
		3558	Wt/cTg	29.8571	male	acute NA
		3559	Wt/cTg	33.5714	male	acute NA
		3560	Wt/cTg	33.8571	male	acute NA
		3561	Wt/cTg	33.4286	male	acute NA
		3562	Atgl-KO/cTg	32.7143	male	acute NA
		3564	Atgl-KO/cTg	33.4286	male	acute NA
		3565	Atgl-KO/cTg	29.7143	male	acute NA
		3566	Atgl-KO/cTg	33.4286	male	acute NA
		3567	Atgl-KO/cTg	33.4286	male	acute NA
S.3B	Scatter plot: 1- and 2- Naphthol	4594	Wt	8.71429	male
		4596	Wt	7.57143	male
		4598	Wt	7.85714	female
		4600	Wt	7.42857	male
		4602	Wt	7.57143	female
		4593	A0	8.71429	male
		4595	A0	7.57143	male
		4597	A0	7.57143	female
		4599	A0	7.71429	female
		4601	A0	7.42857	male
		4603	Wt	7.71429	male
		4605	Wt	7.85714	male
		4607	Wt	7.85714	male
		4609	Wt	8	female
		4611	Wt	7.28571	female
		4604	A0	8	male
		4606	A0	7.42857	male
		4608	A0	7.42857	male
		4610	A0	7.42857	male
		4612	A0	7.28571	female
S.3C	IHC Image, CYP2F2	3247	Wt/cTg	37	male	chronic NA
	IHC Image, CYP2F2	3249	Atgl-KO/cTg	37	male	chronic NA
	Double IF CYP2F2/ac-αTUBULIN Image	3247	Wt/cTg	37	male	chronic NA
	Double IF CYP2F2/ac-αTUBULIN Image	3251	Atgl-KO/cTg	36	male	chronic NA
	Scatter plot: Club cell fraction	3247	Wt/cTg	37	male	chronic NA
		3248	Wt/cTg	37	male	chronic NA
		3253	Wt/cTg	36	male	chronic NA
		3249	Atgl-KO/cTg	37	male	chronic NA
		3250	Atgl-KO/cTg	34	male	chronic NA
		3251	Atgl-KO/cTg	36	male	chronic NA
		3252	Atgl-KO/cTg	37	male	chronic NA
		3259	Atgl-KO/cTg	35	male	chronic NA
