# Supplementary material for: Adipose triglyceride lipase–mediated lipid catabolism is essential for bronchiolar regeneration
Source: JCI Insight. 2022 May 9;7(9):e149438. doi: 10.1172/jci.insight.149438 (PMC9090255; doi:10.1172/jci.insight.149438)
Supplement: Supplemental table 2 [file jciinsight-7-149438-s247.xlsx]

## Sheet: Tabelle1
Supplemental Table 2
Primers used for qPCR analysis
Gene	Forward Sequence (5’à3’)	Reverse sequence (5’à3’)
Atgl NM_001163689.1	AAGGTATCGAGACTGCGGGA	TTGGTCTCCCTCGGGAACAT
Pdk4 NM_013743.2	ATCTAACATCGCCAGAATTAAACC	GGAACGTACACAATGTGGATTG
Acox1 NM_001271898.1	GGGAGTGCTACGGGTTACATG	CCGATATCCCCAACAGTGATG
Cpt1a NM_013495.2	TGAGTGGCGTCCTCTTTGG	CAGCGAGTAGCGCATAGTCA
Hmgcs2 NM_008256.4	CCTGCAAGTGAAGAGAGCGA	ATCTGTTTTGGCCAGGGGAG
Fasn NM_007988.3	GGCCCCTCTGTTAATTGGCT	GGATCTCAGGGTTGGGGTTG
Vldlr NM_001161420.1	TTCTGACTTGCGAGAGCCTG	CCAGTAGAGGCGGCTTTTGA
Angptl4 NM_020581.2	GGGGACCTTAACTGTGCCAA	CTGCAGAGGATAGTAGCGGC
Scd1 NM_009127.4	CCAAGCTGGAGTACGTCTGG	CCAGAGCGCTGGTCATGTAG
Ucp1 NM_009463.3	AGTACCCAAGCGTACCAAGC	ACCCGAGTCGCAGAAAAGAA
Pgc1a NM_008904.2	AGCCGTGACCACTGACAACGAG	GCTCATGGTTCTGAGTGCTAAG
Pgc1b NM_001364996.1	GGACGCCAGTGACTTTGACT	TTCATCCAGTTCTGGGAAGG
Total Xbp1 NM_013842.3	TGAAAAACAGAGTAGCAGCGCAGA	CCCAAGCGTGTTCTTAACTC
Spliced Xbp1 NM_001271730.1	GCTGAGTCCGCAGCAGGT	CAGGGTCCAACTTGTCCAGAAT
